# Supplementary material for: Impact of COVID-19 on Breastfeeding among SARS-CoV-2 Infected Pregnant Women: A Single Centre Survey Study
Source: Int J Environ Res Public Health. 2022 Dec 23;20(1):228. doi: 10.3390/ijerph20010228 (PMC9819154; doi:10.3390/ijerph20010228)
Supplement: Supplementary file 1 [file ijerph-20-00228-s001.zip]

Archive with 1 entries (1 files):
- ijerph-2077991-supplementary.pdf
